# Supplementary material for: SciLinker: a large-scale text mining framework for mapping associations among biological entities
Source: Front Artif Intell. 2025 Mar 19;8:1528562. doi: 10.3389/frai.2025.1528562 (PMC11983328; doi:10.3389/frai.2025.1528562)
Supplement: Supplementary file 1 [file Table_1.xlsx]

## Sheet: Supplementary Table 1
Supplementary Table 1 : Top 100 Osteoporosis assciated genes
gene	disease	sentence count	score	p-value	fdr-bh
TNFSF11	Osteoporosis	1697	568.322	0	0
TNFRSF11B	Osteoporosis	1169	378.261	4.3e-09	9.11e-08
PLS3	Osteoporosis	304	354.144	0	0
PTH	Osteoporosis	1402	343.228	0	0
SOST	Osteoporosis	614	326.549	0	0
SHBG	Osteoporosis	863	312.767	9.25e-09	1.76e-07
LRP5	Osteoporosis	334	293.878	0	0
TNFRSF11A	Osteoporosis	414	240.947	0	0
EN1	Osteoporosis	192	225.213	0	0
NLRC3	Osteoporosis	147	214.013	0	0
PPP1R15A	Osteoporosis	175	209.468	0	0
CCDC170	Osteoporosis	81	208.605	0	0
IGKV1-5	Osteoporosis	64	198.462	0	0
IGKV1-8	Osteoporosis	64	196.107	0	0
CTSK	Osteoporosis	242	191.82	2.52e-08	3.61e-07
MFSD2B	Osteoporosis	64	186.595	2.59e-08	3.68e-07
VDR	Osteoporosis	487	165.478	9.83e-09	1.85e-07
RUNX2	Osteoporosis	338	165.21	0	0
PMAIP1	Osteoporosis	153	165.097	1.52e-08	2.57e-07
ASH1L	Osteoporosis	108	161.14	5.34e-09	1.1e-07
MALAT1	Osteoporosis	395	146.88	0	0
CYP19A1	Osteoporosis	349	138.633	1.55e-08	2.62e-07
CCNA1	Osteoporosis	112	135.516	8.7e-09	1.68e-07
COLEC10	Osteoporosis	72	127.849	0	0
COL1A2	Osteoporosis	287	112.394	0	0
MIRLET7G	Osteoporosis	64	102.775	0	0
SP7	Osteoporosis	99	97.5703	0	0
SLC13A5	Osteoporosis	75	94.6292	3.19e-08	4.15e-07
BMPR1A	Osteoporosis	85	92.5268	0	0
PFAS	Osteoporosis	102	92.4234	5.33e-10	1.24e-08
NFATC1	Osteoporosis	119	88.8828	0	0
ENPP1	Osteoporosis	156	88.5342	2.09e-08	3.21e-07
WNT1	Osteoporosis	106	88.2526	7.15e-09	1.42e-07
IGF1	Osteoporosis	355	87.8074	0	0
IGKV3-7	Osteoporosis	16	87.4557	5.11e-08	5.34e-07
ATP6V1H	Osteoporosis	46	86.5731	0	0
BMP2	Osteoporosis	109	84.4856	0	0
POLK	Osteoporosis	107	82.7633	0	0
SLPI	Osteoporosis	225	82.5196	1.85e-08	2.96e-07
LGR4	Osteoporosis	77	81.6236	0	0
MITF	Osteoporosis	159	81.0243	0	0
PTCSC3	Osteoporosis	41	80.7976	1.76e-09	3.94e-08
BGLAP	Osteoporosis	100	80.5538	1.41e-08	2.44e-07
TAFAZZIN	Osteoporosis	188	77.6125	0	0
PTH1R	Osteoporosis	74	72.9062	2.33e-08	3.45e-07
ANKRD1	Osteoporosis	49	70.319	0	0
MYH7B	Osteoporosis	36	69.9978	2.16e-08	3.28e-07
ZNF384	Osteoporosis	25	69.4142	2.82e-08	3.86e-07
MACF1	Osteoporosis	42	69.0912	6.91e-09	1.38e-07
PRDX2	Osteoporosis	99	69.0687	0	0
PKM	Osteoporosis	191	65.2454	0	0
APPL1	Osteoporosis	45	65.2168	0	0
COL1A1	Osteoporosis	128	63.8233	0	0
GAS5	Osteoporosis	104	62.9172	0	0
ESR1	Osteoporosis	158	61.8562	0	0
VENTX	Osteoporosis	46	59.8002	0	0
FTCDNL1	Osteoporosis	8	57.6992	2.77e-08	3.82e-07
HDGF	Osteoporosis	64	57.6858	0	0
TRAF6	Osteoporosis	108	57.1486	1.41e-09	3.19e-08
WNT16	Osteoporosis	32	57.08	5.23e-08	5.4e-07
BMP1	Osteoporosis	77	56.9947	3.15e-08	4.12e-07
MIR578	Osteoporosis	17	56.7048	3.86e-08	4.61e-07
PLEKHO1	Osteoporosis	42	56.0178	0	0
SIRT1	Osteoporosis	224	54.7673	0	0
TRAF2	Osteoporosis	105	54.2186	2.39e-08	3.5e-07
PTHLH	Osteoporosis	145	53.9113	0	0
FNDC5	Osteoporosis	89	53.6789	0	0
DOT1L	Osteoporosis	51	53.0867	2.71e-09	5.95e-08
KLHDC7B-DT	Osteoporosis	25	52.9734	3.22e-08	4.17e-07
UPF1	Osteoporosis	41	51.7638	1.62e-08	2.7e-07
RAP1B	Osteoporosis	36	51.7545	0	0
FGF18	Osteoporosis	32	50.5692	0	0
GABPA	Osteoporosis	256	50.1729	0	0
METTL21C	Osteoporosis	10	49.0262	0	0
EREG	Osteoporosis	338	48.6012	3.52e-08	4.38e-07
AKT1	Osteoporosis	339	48.1465	4.71e-09	9.88e-08
CNR2	Osteoporosis	82	47.8213	1.85e-09	4.15e-08
GPR160	Osteoporosis	8	47.5148	2.76e-08	3.82e-07
IFT20	Osteoporosis	12	47.4216	2.4e-08	3.5e-07
DIAPH1	Osteoporosis	44	47.3561	0	0
SGMS2	Osteoporosis	28	47.1951	0	0
GALNT3	Osteoporosis	47	47.0778	0	0
TNF	Osteoporosis	331	45.9465	4.07e-05	0.00022108
RBMS3	Osteoporosis	67	45.7354	0	0
DANCR	Osteoporosis	42	44.8961	8.74e-09	1.68e-07
SNHG1	Osteoporosis	48	44.3103	1.86e-08	2.97e-07
ALS2CL	Osteoporosis	9	44.1236	0	0
COPB2	Osteoporosis	18	44.093	0	0
KAT2B	Osteoporosis	55	43.3277	0	0
IL6	Osteoporosis	347	42.8416	0.661048	0.876029
PLEKHA6	Osteoporosis	9	42.5468	2.16e-08	3.28e-07
ESRRA	Osteoporosis	91	42.0626	1.99e-08	3.11e-07
ULBP1	Osteoporosis	27	42.06	6.19e-08	5.91e-07
GPC6	Osteoporosis	17	41.7842	1.06e-08	1.96e-07
ABL1	Osteoporosis	130	41.381	1.53e-08	2.59e-07
PBK	Osteoporosis	60	41.2948	4.14e-08	4.78e-07
KL	Osteoporosis	110	40.6952	0	0
DKK1	Osteoporosis	94	39.9941	0	0
SFRP1	Osteoporosis	57	39.8598	2.32e-08	3.43e-07
LRP4	Osteoporosis	33	39.5441	2.56e-08	3.65e-07
